# Supplementary material for: Coumarin– and Dipicolylamine–Terpenoid Hybrids as Selective Carbonic Anhydrases IX and XII Inhibitors: Mechanistic Insights and Selective Anti-Cancer Potential
Source: Pharmaceuticals (Basel). 2026 Apr 30;19(5):717. doi: 10.3390/ph19050717 (PMC13209515; doi:10.3390/ph19050717)
Supplement: Supplementary file 1 [file pharmaceuticals-19-00717-s001.zip]

Archive with 1 entries (1 files):
- pharmaceuticals-4261487-supplementary.pdf
